# Supplementary material for: Single-cell transcriptomics reveals the cellular identity of a novel progenitor population crucial for murine neural tube closure
Source: Heliyon. 2024 Aug 30;10(17):e37259. doi: 10.1016/j.heliyon.2024.e37259 (PMC11408003; doi:10.1016/j.heliyon.2024.e37259)
Supplement: Multimedia component 1 [file mmc1.xlsx]

## Sheet: Sheet1
Gene	p_val	avg_logFC	pct.1	pct.2	p_val_adj	Cluster	Cluster annotation
Nkx1-2	0	1.46404	0.966	0.301	0	0	Neuromesodermal progenitors
Fgf8	0	1.44666	0.922	0.486	0	0	Neuromesodermal progenitors
Epha5	0	1.43915	0.982	0.473	0	0	Neuromesodermal progenitors
Lix1	0	1.16879	0.932	0.387	0	0	Neuromesodermal progenitors
Hes3	0	1.16071	0.774	0.124	0	0	Neuromesodermal progenitors
Grsf1	0	1.09517	0.998	0.948	0	0	Neuromesodermal progenitors
Fgf17	0	1.00323	0.88	0.373	0	0	Neuromesodermal progenitors
Sox2	0	0.989721	0.914	0.276	0	0	Neuromesodermal progenitors
Stmn2	0	0.97901	0.914	0.384	0	0	Neuromesodermal progenitors
Cdx1	0	0.96459	0.934	0.483	0	0	Neuromesodermal progenitors
Cyp26a1	0	0.958086	0.708	0.312	0	0	Neuromesodermal progenitors
Sp8	0	0.908713	0.917	0.337	0	0	Neuromesodermal progenitors
Slc2a1	0	0.908168	1	0.965	0	0	Neuromesodermal progenitors
Cdx2	0	0.866601	0.997	0.805	0	0	Neuromesodermal progenitors
Foxb1	0	0.848865	0.964	0.469	0	0	Neuromesodermal progenitors
Tcf15	0	2.78415	0.969	0.158	0	1	Paraxial mesoderm
Meox1	0	2.63431	0.972	0.182	0	1	Paraxial mesoderm
Foxc2	0	1.86692	0.961	0.153	0	1	Paraxial mesoderm
Arg1	0	1.82483	0.96	0.267	0	1	Paraxial mesoderm
Aldh1a2	0	1.75655	0.856	0.254	0	1	Paraxial mesoderm
Fst	0	1.46055	0.826	0.301	0	1	Paraxial mesoderm
Fgf18	0	1.45181	0.835	0.139	0	1	Paraxial mesoderm
Fbn2	0	1.40405	0.992	0.697	0	1	Paraxial mesoderm
Ppp1r1a	0	1.36167	0.897	0.339	0	1	Paraxial mesoderm
Pcdh19	0	1.33317	0.831	0.302	0	1	Paraxial mesoderm
Ebf1	0	1.28681	0.808	0.099	0	1	Paraxial mesoderm
Foxc1	0	1.28657	0.971	0.33	0	1	Paraxial mesoderm
Ntn1	0	1.24468	0.912	0.168	0	1	Paraxial mesoderm
Pcdh8	0	1.20496	0.371	0.048	0	1	Paraxial mesoderm
Foxd1	0	1.14178	0.799	0.247	0	1	Paraxial mesoderm
Dll1	0	1.48032	0.974	0.308	0	2	Somitic mesoderm
Cited1	0	1.35862	1	0.814	0	2	Somitic mesoderm
Rspo3	0	1.3438	0.999	0.669	0	2	Somitic mesoderm
Dkk1	0	1.22278	0.705	0.216	0	2	Somitic mesoderm
Fgf3	0	1.20783	0.901	0.21	0	2	Somitic mesoderm
Tbx6	0	1.18758	0.948	0.23	0	2	Somitic mesoderm
Dll3	0	1.18643	0.96	0.363	0	2	Somitic mesoderm
Smc6	0	1.12706	1	0.996	0	2	Somitic mesoderm
Hes7	0	1.02347	0.953	0.434	0	2	Somitic mesoderm
Pcdh19	0	1.01953	0.836	0.31	0	2	Somitic mesoderm
T	0	0.890682	0.965	0.479	0	2	Somitic mesoderm
Hoxb1	0	0.882004	0.994	0.67	0	2	Somitic mesoderm
Plxna2	0	0.857283	0.763	0.321	0	2	Somitic mesoderm
Arl4d	0	0.761617	0.64	0.278	0	2	Somitic mesoderm
Stmn2	0	0.753897	0.81	0.415	0	2	Somitic mesoderm
Fgfbp3	0	1.48137	0.794	0.195	0	3	Neuroepithelium
Sox2	0	1.41523	0.985	0.289	0	3	Neuroepithelium
Ptn	0	1.31332	0.993	0.739	0	3	Neuroepithelium
Crabp2	0	1.31238	0.998	0.841	0	3	Neuroepithelium
Pax6	0	1.30727	0.639	0.1	0	3	Neuroepithelium
Fam181b	0	1.29192	0.63	0.1	0	3	Neuroepithelium
Nkx6-1	0	1.15609	0.488	0.072	0	3	Neuroepithelium
Hes5	0	1.12806	0.668	0.248	0	3	Neuroepithelium
Ccnd2	0	1.06654	0.994	0.981	0	3	Neuroepithelium
Map1b	0	1.00655	0.999	0.844	0	3	Neuroepithelium
Nrcam	0	0.992969	0.678	0.065	0	3	Neuroepithelium
Sfrp2	0	0.910775	0.958	0.637	0	3	Neuroepithelium
Slc2a1	0	0.910293	1	0.966	0	3	Neuroepithelium
Sox3	0	0.907127	0.782	0.177	0	3	Neuroepithelium
Irx1	0	0.892281	0.661	0.088	0	3	Neuroepithelium
Spin2c	0	1.73486	0.939	0.373	0	4	Mesenchyme 1
Pitx1	0	1.64415	0.846	0.133	0	4	Mesenchyme 1
Phlda2	0	1.46589	0.994	0.663	0	4	Mesenchyme 1
Amot	0	1.37842	0.871	0.619	0	4	Mesenchyme 1
Hand2	0	1.26892	0.923	0.185	0	4	Mesenchyme 1
Foxf1	0	1.22634	0.981	0.293	0	4	Mesenchyme 1
Bambi	0	1.15591	0.98	0.559	0	4	Mesenchyme 1
Prrx1	0	1.13022	0.835	0.18	0	4	Mesenchyme 1
H19	0	1.11208	1	0.88	0	4	Mesenchyme 1
Kdr	0	1.11007	0.677	0.119	0	4	Mesenchyme 1
Peg10	0	1.10113	0.912	0.406	0	4	Mesenchyme 1
Ppp1r14a	0	1.0771	0.961	0.377	0	4	Mesenchyme 1
Tmem158	0	0.984492	0.859	0.383	0	4	Mesenchyme 1
Dok4	0	0.974315	0.839	0.221	0	4	Mesenchyme 1
Dlk1	0	0.963663	0.856	0.312	0	4	Mesenchyme 1
Lhx1	0	1.43087	0.737	0.1	0	5	Intermediate mesoderm
Prrx1	0	1.05603	0.68	0.2	0	5	Intermediate mesoderm
Nr2f1	0	0.95014	0.581	0.172	0	5	Intermediate mesoderm
Nr2f2	0	0.930379	0.892	0.431	0	5	Intermediate mesoderm
Mest	0	0.846219	1	0.943	0	5	Intermediate mesoderm
Osr1	0	0.7601	0.764	0.29	0	5	Intermediate mesoderm
Meis1	0	0.745206	0.916	0.507	0	5	Intermediate mesoderm
Hand2	0	0.731629	0.699	0.212	0	5	Intermediate mesoderm
Lhx1os	0	0.71674	0.611	0.103	0	5	Intermediate mesoderm
Prrx2	0	0.686198	0.793	0.313	0	5	Intermediate mesoderm
Pbx1	0	0.659716	0.998	0.962	0	5	Intermediate mesoderm
Alx1	0	0.552663	0.454	0.076	0	5	Intermediate mesoderm
Mdk	0	0.302343	1	0.999	0	5	Intermediate mesoderm
Grem1	6.73e-269	0.721139	0.312	0.064	1.28e-264	5	Intermediate mesoderm
Nrip1	1.2e-267	0.679641	0.922	0.728	2.29e-263	5	Intermediate mesoderm
Osr1	0	1.27632	0.922	0.281	0	6	Lateral plate mesoderm
Cited1	0	1.21084	1	0.821	0	6	Lateral plate mesoderm
Phlda2	0	1.197	0.996	0.669	0	6	Lateral plate mesoderm
Foxf1	0	1.08489	0.933	0.309	0	6	Lateral plate mesoderm
Msx2	0	0.97527	0.832	0.265	0	6	Lateral plate mesoderm
Hoxd1	0	0.944271	0.936	0.505	0	6	Lateral plate mesoderm
Hand1	0	0.939595	0.79	0.21	0	6	Lateral plate mesoderm
Crabp1	0	0.89919	1	0.876	0	6	Lateral plate mesoderm
Sct	0	0.881223	0.587	0.181	0	6	Lateral plate mesoderm
Cdx4	0	0.860159	0.999	0.768	0	6	Lateral plate mesoderm
Evx1os	0	0.832915	0.938	0.423	0	6	Lateral plate mesoderm
Evx1	0	0.765518	0.926	0.438	0	6	Lateral plate mesoderm
Rnf213	0	0.672469	0.837	0.386	0	6	Lateral plate mesoderm
Hoxd9	0	0.638803	0.908	0.444	0	6	Lateral plate mesoderm
Adam19	0	0.625769	0.736	0.295	0	6	Lateral plate mesoderm
Nepn	0	3.00179	0.557	0.03	0	7	Gut
Spink1	0	2.80095	0.75	0.054	0	7	Gut
Ttr	0	2.67404	0.404	0.039	0	7	Gut
Rbp4	0	2.52153	0.584	0.165	0	7	Gut
Epcam	0	2.46671	0.994	0.174	0	7	Gut
Apela	0	2.41167	0.945	0.311	0	7	Gut
Krt19	0	2.24929	0.974	0.208	0	7	Gut
Cldn7	0	2.13406	0.984	0.076	0	7	Gut
Emb	0	2.12394	0.999	0.935	0	7	Gut
Cldn6	0	2.06188	0.989	0.159	0	7	Gut
Cpm	0	1.96469	0.89	0.157	0	7	Gut
Car4	0	1.91517	0.958	0.331	0	7	Gut
Cpn1	0	1.82573	0.975	0.105	0	7	Gut
Krt18	0	1.81923	0.999	0.482	0	7	Gut
Krt8	0	1.60775	0.998	0.466	0	7	Gut
Hoxc10	0	1.79093	0.838	0.182	0	8	Pre-somitic mesoderm
Btg2	0	1.57985	0.929	0.385	0	8	Pre-somitic mesoderm
Arl4d	0	1.3595	0.858	0.289	0	8	Pre-somitic mesoderm
Nrarp	0	1.3176	0.95	0.428	0	8	Pre-somitic mesoderm
Dll3	0	1.26548	0.963	0.4	0	8	Pre-somitic mesoderm
2610528A11Rik	0	1.19262	0.966	0.424	0	8	Pre-somitic mesoderm
Nkd2	0	1.08609	0.691	0.203	0	8	Pre-somitic mesoderm
6330403K07Rik	0	1.05406	0.909	0.46	0	8	Pre-somitic mesoderm
Tpm1	0	1.03836	1	0.975	0	8	Pre-somitic mesoderm
Dll1	0	1.01338	0.925	0.351	0	8	Pre-somitic mesoderm
Tbx6	0	0.99364	0.905	0.277	0	8	Pre-somitic mesoderm
Rspo3	0	0.974265	0.999	0.689	0	8	Pre-somitic mesoderm
Mfap4	0	0.968472	0.827	0.248	0	8	Pre-somitic mesoderm
Eogt	0	0.966236	0.814	0.221	0	8	Pre-somitic mesoderm
Maged2	0	0.961443	0.986	0.73	0	8	Pre-somitic mesoderm
Pmp22	0	1.91965	0.954	0.422	0	9	Mesenchyme 2
Dlk1	0	1.74176	0.939	0.331	0	9	Mesenchyme 2
Col3a1	0	1.6447	0.81	0.105	0	9	Mesenchyme 2
Tmem158	0	1.63493	0.907	0.401	0	9	Mesenchyme 2
Hand1	0	1.62139	0.861	0.221	0	9	Mesenchyme 2
Col1a2	0	1.60664	0.906	0.307	0	9	Mesenchyme 2
Krt8	0	1.56591	0.989	0.477	0	9	Mesenchyme 2
Hsd11b2	0	1.5227	0.901	0.318	0	9	Mesenchyme 2
Krt18	0	1.47462	0.999	0.491	0	9	Mesenchyme 2
Tagln	0	1.41652	0.559	0.114	0	9	Mesenchyme 2
Col1a1	0	1.38524	0.773	0.109	0	9	Mesenchyme 2
Ahnak	0	1.3848	0.8	0.195	0	9	Mesenchyme 2
Foxf1	0	1.36222	0.983	0.322	0	9	Mesenchyme 2
Peg3	0	1.29073	1	0.934	0	9	Mesenchyme 2
Cnn2	0	1.22108	0.959	0.474	0	9	Mesenchyme 2
Wnt6	0	2.54925	0.983	0.134	0	10	Surface ectoderm / neural plate border
Pdgfa	0	2.00332	0.999	0.661	0	10	Surface ectoderm / neural plate border
Slc2a3	0	2.00127	1	0.853	0	10	Surface ectoderm / neural plate border
Hapln1	0	1.992	0.912	0.254	0	10	Surface ectoderm / neural plate border
Cxcl12	0	1.94242	0.799	0.204	0	10	Surface ectoderm / neural plate border
Epcam	0	1.83028	0.993	0.191	0	10	Surface ectoderm / neural plate border
Bhlha9	0	1.74495	0.705	0.007	0	10	Surface ectoderm / neural plate border
Cldn6	0	1.71116	0.996	0.177	0	10	Surface ectoderm / neural plate border
Npnt	0	1.61402	0.919	0.117	0	10	Surface ectoderm / neural plate border
Sfn	0	1.59272	0.834	0.044	0	10	Surface ectoderm / neural plate border
Gjb3	0	1.56202	0.909	0.047	0	10	Surface ectoderm / neural plate border
Tfap2a	0	1.52717	0.908	0.03	0	10	Surface ectoderm / neural plate border
Krt8	0	1.48376	0.999	0.477	0	10	Surface ectoderm / neural plate border
Phlda3	0	1.44718	0.918	0.319	0	10	Surface ectoderm / neural plate border
Bcam	0	1.41841	0.955	0.245	0	10	Surface ectoderm / neural plate border
Ramp2	0	2.67926	0.981	0.203	0	11	Endothelium / haematoendothelial progenitors
Egfl7	0	2.61639	0.999	0.589	0	11	Endothelium / haematoendothelial progenitors
Cdh5	0	2.54278	0.727	0.015	0	11	Endothelium / haematoendothelial progenitors
Kdr	0	2.46643	0.981	0.139	0	11	Endothelium / haematoendothelial progenitors
Cldn5	0	2.45084	0.898	0.014	0	11	Endothelium / haematoendothelial progenitors
Gng11	0	2.33528	0.935	0.169	0	11	Endothelium / haematoendothelial progenitors
Flt1	0	2.26536	0.901	0.036	0	11	Endothelium / haematoendothelial progenitors
Plvap	0	2.25567	0.953	0.109	0	11	Endothelium / haematoendothelial progenitors
Fli1	0	2.1515	0.976	0.086	0	11	Endothelium / haematoendothelial progenitors
Etv2	0	2.1272	0.672	0.161	0	11	Endothelium / haematoendothelial progenitors
Hhex	0	2.08216	0.914	0.041	0	11	Endothelium / haematoendothelial progenitors
Ecscr	0	2.07191	0.92	0.213	0	11	Endothelium / haematoendothelial progenitors
Vim	0	2.04457	0.999	0.782	0	11	Endothelium / haematoendothelial progenitors
Esam	0	2.03749	0.931	0.012	0	11	Endothelium / haematoendothelial progenitors
Ctla2a	0	2.01195	0.671	0.006	0	11	Endothelium / haematoendothelial progenitors
Pitx1	0	1.77276	0.994	0.183	0	12	Caudal mesoderm
Hoxd11	0	1.2453	0.616	0.07	0	12	Caudal mesoderm
Hoxd10	2.86e-297	0.738446	0.656	0.081	5.45e-293	12	Caudal mesoderm
Gm47071	1.06e-272	0.520712	0.489	0.048	2.02e-268	12	Caudal mesoderm
Hoxc10	7.26e-270	1.54427	0.934	0.203	1.38e-265	12	Caudal mesoderm
Rspo1	6.79e-184	0.55761	0.456	0.061	1.29e-179	12	Caudal mesoderm
Hand2	1.86e-173	0.870994	0.9	0.239	3.55e-169	12	Caudal mesoderm
Hoxa10	4.55e-173	0.938836	0.785	0.189	8.67e-169	12	Caudal mesoderm
Twist2	3.91e-167	0.640591	0.725	0.163	7.44e-163	12	Caudal mesoderm
Hoxa11	7.06e-164	0.489409	0.366	0.044	1.34e-159	12	Caudal mesoderm
Gm34030	2.05e-163	0.617586	0.674	0.14	3.91e-159	12	Caudal mesoderm
Csrp2	5.77e-153	0.913305	1	0.985	1.1e-148	12	Caudal mesoderm
Foxf1	2.55e-149	0.965652	0.991	0.343	4.86e-145	12	Caudal mesoderm
Tcf21	3.17e-133	0.59686	0.622	0.144	6.03e-129	12	Caudal mesoderm
Runx1t1	3.2e-129	0.738663	0.686	0.181	6.1e-125	12	Caudal mesoderm
Hba-a1	0	6.10529	1	0.092	0	13	Erythroid
Hba-a2	0	5.3228	1	0.057	0	13	Erythroid
Hbb-bs	0	3.75049	0.918	0.01	0	13	Erythroid
Blvrb	0	3.55161	1	0.152	0	13	Erythroid
Gypa	0	3.10327	1	0.004	0	13	Erythroid
Cited4	0	2.98499	1	0.038	0	13	Erythroid
Smim1	0	2.82579	1	0.129	0	13	Erythroid
Slc4a1	0	2.66409	0.996	0.004	0	13	Erythroid
Alas2	0	2.5415	1	0.012	0	13	Erythroid
Hbb-bt	0	2.42627	0.722	0.003	0	13	Erythroid
Hebp1	0	2.42441	0.996	0.076	0	13	Erythroid
Klf1	0	2.23663	1	0.015	0	13	Erythroid
Chchd10	0	2.22599	1	0.158	0	13	Erythroid
Slc39a8	0	2.05775	1	0.165	0	13	Erythroid
Snca	0	2.043	0.992	0.018	0	13	Erythroid
Shh	0	2.49826	0.883	0.057	0	14	Notochord
Atp1a2	0	2.02683	0.86	0.054	0	14	Notochord
Noto	0	1.81189	0.85	0.003	0	14	Notochord
Samd3	0	1.7439	0.916	0.01	0	14	Notochord
Foxa2	0	1.74093	0.967	0.091	0	14	Notochord
Vtn	0	1.42892	0.818	0.028	0	14	Notochord
Cobl	0	1.36903	0.827	0.046	0	14	Notochord
Nav3	0	1.01555	0.678	0.032	0	14	Notochord
Chrd	0	0.931557	0.636	0.031	0	14	Notochord
Lmx1a	0	0.931161	0.678	0.022	0	14	Notochord
Pcp4l1	0	0.753343	0.491	0.028	0	14	Notochord
Avpr1b	0	0.660436	0.519	0.017	0	14	Notochord
St8sia6	0	0.567354	0.407	0.013	0	14	Notochord
Srarp	0	0.469742	0.346	0.007	0	14	Notochord
Six3	0	0.440167	0.327	0.002	0	14	Notochord
Dppa3	0	3.34287	0.929	0.011	0	15	Primordial germ cells
Utf1	0	2.04405	0.875	0.014	0	15	Primordial germ cells
Rhox9	0	1.30454	0.411	0.002	0	15	Primordial germ cells
Lrrc34	0	1.24725	0.804	0.015	0	15	Primordial germ cells
AU015836	0	1.07229	0.857	0.013	0	15	Primordial germ cells
Gdf3	0	0.983696	0.732	0.001	0	15	Primordial germ cells
Pla2g10	0	0.975323	0.607	0.003	0	15	Primordial germ cells
Nanog	0	0.953549	0.732	0.005	0	15	Primordial germ cells
Gm32585	0	0.923055	0.607	0.007	0	15	Primordial germ cells
Nanos3	0	0.824874	0.679	0.009	0	15	Primordial germ cells
Slc30a2	0	0.757269	0.625	0.013	0	15	Primordial germ cells
Isl2	0	0.733143	0.696	0.011	0	15	Primordial germ cells
Liph	0	0.682627	0.625	0.01	0	15	Primordial germ cells
Gm11747	0	0.674781	0.554	0	0	15	Primordial germ cells
Sox15	0	0.652815	0.464	0.004	0	15	Primordial germ cells
