# Supplementary material for: Single-cell transcriptomics reveals the cellular identity of a novel progenitor population crucial for murine neural tube closure
Source: Heliyon. 2024 Aug 30;10(17):e37259. doi: 10.1016/j.heliyon.2024.e37259 (PMC11408003; doi:10.1016/j.heliyon.2024.e37259)
Supplement: Multimedia component 2 [file mmc2.xlsx]

## Sheet: Riboprobe design templates
Gene	Primer design template	Primer and direction	Primer sequence (5’ to 3’)	PCR product size
Tfap2a	NM_001122948.2	Tfap2a forward	TAC CTC AGC AAC AAC CCC AA	834 bp
		Tfap2a reverse	AAG CCC ACT AAA CAG GAG GT
Tfap2c	NM_001159696.1	Tfap2c forward	TGT AAG AAC TCC CTG GGC AG	750 bp
		Tfap2c reverse	CCA AGA GAG AAA AGC CCA GC

## Sheet: Primers for genotyping PCR
Genotype	Primer and direction	Primer sequence (5’ to 3’)	PCR product and size
Grhl3-null	SomWT forward	CAC TAG CAG GCT CTC AAC TA	WT	550 bp
	SomKO forward	CGT CGA GGA ATT CCG ATC AT
			Null	350 bp
	SomWT/KO reverse	CAC TCT ACC AAC TGA GCT GT
Grhl3 flox/delta	TIN II KO forward	GCA GAT ATC CAT CAC ACT GG	WT/flox	425 bp
	TIN I/II WT/KO reverse	TGC ACC CAT ATC CAC ATG CA
			Delta	282 bp
	TIN II KODEL reverse	TAT CAG GGA AGA GCA GAG AC
Tfap2a-Cre	CRE forward	GGC TGG ACC AAT GTA AAT ATT GTC	Cre	~300 bp
	WT forward	TCT TAG GCT CCA CAC GAG GGT
			WT	~180 bp
	WT/CRE reverse	CCG GGA CCA GCC ACT CCT A
Tfap2c-Cre	WT/CRE forward	CAG GTC TTG GAG CCG AAC AT	WT	554 bp
	WT reverse	AGC AGC TAA GCG TGG AGT TT
			Cre	323 bp
	CRE reverse	ACA GTC AGC AGG TTG GAG AC
Grhl3-Cre	Grhl3KI-Cre forward	CAC CCC CTC AGC TAA GAA GGA A	WT	702 bp
	Grhl3KI-Cre WT reverse	CCC TTT GGC AAG AGG AGA GAA A
			Cre	420 bp
	Grhl3KI-Cre KO reverse	TCC CTG AAC ATG TCC ATC AGG T
Tfap2c flox/WT	Flox/WT forward	GAG TAT GTT GTT GGC TGC ACA	Flox	499 bp
	Flox/WT reverse	CAC TTT GTA GCT GAG GAT GAC C	WT	397 bp
Tfap2c flox/delta	Flox/delta forward	CAC CCC CTC AGC TAA GAA GGA A	Flox	714 bp
	Flox reverse	CCC TTT GGC AAG AGG AGA GAA A
			Delta	~300 bp
	Delta reverse	CAC TTT GTA GCT GAG GAT GAC C

## Sheet: Primers for Q-RT-PCR
Primer and direction	Primer sequence (5’ to 3’)
Actb forward	GAT ATC GCT GCG CTG GTC GTC
Actb reverse	CAG CTC ATT GTA GAA GGT GTG G
Grhl3 forward	AGC CAA CCA GAG ACG GAT C
Grhl3 reverse	AGG CCT CGT CCT CAT TAC TG
Tfap2a forward	ACT AGT GGA AGG AGA AGC C
Tfap2a reverse	ATT CTG CTA CTG CTT TGG C
Tfap2c forward	CGT CTC TCG TGG AAG GTG AA
Tfap2c reverse	ACA TAC TCT TCC GCG TGG C
Grhl3-Cre forward	AGC CAA CCA GAG ACG GAT C
Grhl3-Cre reverse	CTT GCG AAC CTC ATC ACT CG
Tfap2a-Cre forward	GGA AGG GAA GCG GAG CTA CTA
Tfap2a-Cre reverse	ACA GTC AGC AGG TTG GAG AC
Grhl2 forward	TGC AAC AAC TCC TCT GAT GG
Grhl2 reverse	TAA ACC TGT CCG GTC CTC TG
Tslp forward	GAG CCT CTT CAT CCT GCA AGT
Tslp reverse	TTG CTC GAA CTT AGC CCC TT
S100a8 forward	TTC AAG ACA TCG TTT GAA AGG AAA
S100a8 reverse	AGG TTG CTC AAG GCC TTC TC
