# Supplementary material for: Single-cell transcriptomics reveals the cellular identity of a novel progenitor population crucial for murine neural tube closure
Source: Heliyon. 2024 Aug 30;10(17):e37259. doi: 10.1016/j.heliyon.2024.e37259 (PMC11408003; doi:10.1016/j.heliyon.2024.e37259)
Supplement: Multimedia component 3 [file mmc3.xlsx]

## Sheet: Antibodies and conditions
Antibody	Condition	Source	Identifier
Rabbit polyclonal anti-Keratin 1	1:500, 45 mins, room temperature	Covance	Cat# PRB-149P-100; RRID:AB_291572
Rabbit polyclonal anti-Filaggrin	1:250, overnight, 4℃	BioLegend	Cat# 905804; RRID:AB_2616957
Rabbit polyclonal anti-Loricrin	1:500, overnight, 4℃	BioLegend	Cat# 905104; RRID:AB_2616895
Rabbit polyclonal anti-Keratin 5	1:500, 45 mins, room temperature	Covance	Cat# PRB-160P; RRID:AB_291581
Rabbit polyclonal anti-Keratin 6	1:500, 45 mins, room temperature	BioLegend	Cat# 905701; RRID:AB_2565052
Mouse monoclonal anti-PCNA	1:2000, 30 mins, room temperature	Cell Signaling Technology	Cat# 2586; RRID:AB_2160343
Biotinylated goat anti-rabbit IgG (H+L)	1:200, 30 mins, room temperature	Vector Laboratories	Cat# BA-1000; RRID:AB_2313606
